# Supplementary material for: NSC-derived exosomes enhance therapeutic effects of NSC transplantation on cerebral ischemia in mice
Source: eLife. 2023 Apr 27;12:e84493. doi: 10.7554/eLife.84493 (PMC10139690; doi:10.7554/eLife.84493)
Supplement: Figure 1—figure supplement 1—source data 2. [file elife-84493-fig1-figsupp1-data2.zip]

Archive with 17 entries (14 files):
- Figure 1 supplement 1-source data 2/
- Figure 1 supplement 1-source data 2/The original files /
- Figure 1 supplement 1-source data 2/.DS_Store
- __MACOSX/Figure 1 supplement 1-source data 2/._.DS_Store
- Figure 1 supplement 1-source data 2/The labeled files/
- Figure 1 supplement 1-source data 2/The original files /cd63 2020-08-28 12 μù╢ 55 σêå_Exposure_28.3sec.tif
- __MACOSX/Figure 1 supplement 1-source data 2/The original files /._cd63 2020-08-28 12 μù╢ 55 σêå_Exposure_28.3sec.tif
- Figure 1 supplement 1-source data 2/The original files /tsg101 2020-08-27 12 μù╢ 45 σêå_Exposure_37.4sec.tif
- __MACOSX/Figure 1 supplement 1-source data 2/The original files /._tsg101 2020-08-27 12 μù╢ 45 σêå_Exposure_37.4sec.tif
- Figure 1 supplement 1-source data 2/The original files /cd9.tif
- __MACOSX/Figure 1 supplement 1-source data 2/The original files /._cd9.tif
- Figure 1 supplement 1-source data 2/The labeled files/cd63 2020-08-28 12 hour 55 minutes_Exposure_28.3sec.tif
- __MACOSX/Figure 1 supplement 1-source data 2/The labeled files/._cd63 2020-08-28 12 hour 55 minutes_Exposure_28.3sec.tif
- Figure 1 supplement 1-source data 2/The labeled files/tsg101 2020-08-27 12 hour 45 minutes_Exposure_37.4sec.tif
- __MACOSX/Figure 1 supplement 1-source data 2/The labeled files/._tsg101 2020-08-27 12 hour 45 minutes_Exposure_37.4sec.tif
- Figure 1 supplement 1-source data 2/The labeled files/cd9.tif
- __MACOSX/Figure 1 supplement 1-source data 2/The labeled files/._cd9.tif
