# Supplementary material for: NSC-derived exosomes enhance therapeutic effects of NSC transplantation on cerebral ischemia in mice
Source: eLife. 2023 Apr 27;12:e84493. doi: 10.7554/eLife.84493 (PMC10139690; doi:10.7554/eLife.84493)
Supplement: Figure 1—figure supplement 2—source data 1. [file elife-84493-fig1-figsupp2-data1.zip]

Archive with 3 entries (2 files):
- Figure 1 supplement 2-source data 1/
- Figure 1 supplement 2-source data 1/Figure 1 supplement 2-source data 1.docx
- __MACOSX/Figure 1 supplement 2-source data 1/._Figure 1 supplement 2-source data 1.docx
