# Supplementary material for: NSC-derived exosomes enhance therapeutic effects of NSC transplantation on cerebral ischemia in mice
Source: eLife. 2023 Apr 27;12:e84493. doi: 10.7554/eLife.84493 (PMC10139690; doi:10.7554/eLife.84493)
Supplement: Figure 2—source data 1. [file elife-84493-fig2-data1.zip]

Archive with 21 entries (18 files):
- Figure 2-source data 1/
- Figure 2-source data 1/The original files /
- Figure 2-source data 1/.DS_Store
- __MACOSX/Figure 2-source data 1/._.DS_Store
- Figure 2-source data 1/The labeled files/
- Figure 2-source data 1/Figure 2-source data 1.docx
- __MACOSX/Figure 2-source data 1/._Figure 2-source data 1.docx
- Figure 2-source data 1/The original files /.DS_Store
- __MACOSX/Figure 2-source data 1/The original files /._.DS_Store
- Figure 2-source data 1/The original files /syn.tif
- __MACOSX/Figure 2-source data 1/The original files /._syn.tif
- Figure 2-source data 1/The original files /gapdh.tif
- __MACOSX/Figure 2-source data 1/The original files /._gapdh.tif
- Figure 2-source data 1/The labeled files/.DS_Store
- __MACOSX/Figure 2-source data 1/The labeled files/._.DS_Store
- Figure 2-source data 1/The labeled files/GFAP+actin.tif
- __MACOSX/Figure 2-source data 1/The labeled files/._GFAP+actin.tif
- Figure 2-source data 1/The labeled files/syn.tif
- __MACOSX/Figure 2-source data 1/The labeled files/._syn.tif
- Figure 2-source data 1/The labeled files/gapdh.tif
- __MACOSX/Figure 2-source data 1/The labeled files/._gapdh.tif
