# Supplementary material for: NSC-derived exosomes enhance therapeutic effects of NSC transplantation on cerebral ischemia in mice
Source: eLife. 2023 Apr 27;12:e84493. doi: 10.7554/eLife.84493 (PMC10139690; doi:10.7554/eLife.84493)
Supplement: Figure 2—figure supplement 1—source data 1. [file elife-84493-fig2-figsupp1-data1.zip]

Archive with 23 entries (20 files):
- Figure 2 supplement 1 source data 1/
- Figure 2 supplement 1 source data 1/The original files /
- Figure 2 supplement 1 source data 1/.DS_Store
- __MACOSX/Figure 2 supplement 1 source data 1/._.DS_Store
- Figure 2 supplement 1 source data 1/The labeled files/
- Figure 2 supplement 1 source data 1/Figure 2 - supplement 1 source data 1.docx
- __MACOSX/Figure 2 supplement 1 source data 1/._Figure 2 - supplement 1 source data 1.docx
- Figure 2 supplement 1 source data 1/The original files /.DS_Store
- __MACOSX/Figure 2 supplement 1 source data 1/The original files /._.DS_Store
- Figure 2 supplement 1 source data 1/The original files /caspase-3.tif
- __MACOSX/Figure 2 supplement 1 source data 1/The original files /._caspase-3.tif
- Figure 2 supplement 1 source data 1/The original files /c-caspase-3.tif
- __MACOSX/Figure 2 supplement 1 source data 1/The original files /._c-caspase-3.tif
- Figure 2 supplement 1 source data 1/The original files /╬▓-actin.tif
- __MACOSX/Figure 2 supplement 1 source data 1/The original files /._╬▓-actin.tif
- Figure 2 supplement 1 source data 1/The labeled files/.DS_Store
- __MACOSX/Figure 2 supplement 1 source data 1/The labeled files/._.DS_Store
- Figure 2 supplement 1 source data 1/The labeled files/caspase-3.tif
- __MACOSX/Figure 2 supplement 1 source data 1/The labeled files/._caspase-3.tif
- Figure 2 supplement 1 source data 1/The labeled files/c-caspase-3.tif
- __MACOSX/Figure 2 supplement 1 source data 1/The labeled files/._c-caspase-3.tif
- Figure 2 supplement 1 source data 1/The labeled files/╬▓-actin.tif
- __MACOSX/Figure 2 supplement 1 source data 1/The labeled files/._╬▓-actin.tif
