# Supplementary material for: NSC-derived exosomes enhance therapeutic effects of NSC transplantation on cerebral ischemia in mice
Source: eLife. 2023 Apr 27;12:e84493. doi: 10.7554/eLife.84493 (PMC10139690; doi:10.7554/eLife.84493)
Supplement: Figure 5—source code 1. [file elife-84493-fig5-code1.zip › 26-10-2022-RA-eLife-84493/Source Code File 1.py]

import os
import csv
def com_ENCORI():
        target=open("/home/wangyiqi/wyq/otherRNA/zhangruolin/miRNA_20220208/com_database/com_ENCORI_Human/origin_miRNA")
        res="/home/wangyiqi/wyq/otherRNA/zhangruolin/miRNA_20220208/com_database/com_ENCORI_Human/com_res"
        g=""
        for target_item in target:
                gene=target_item.split( )[0]
                g=g+gene+"|"
        strings="grep -E '"+g[:-1]+"' /home/wangyiqi/wyq/otherRNA/zhangruolin/miRNA_20220208/database/ENCORI_Human/mRNA_miRNA_interaction.txt > "+res
        f = os.popen(strings)
        data = f.readline()
        f.close()
        print(data)
#com_ENCORI()
def com_miRactDB():
        target=open("/home/wangyiqi/wyq/otherRNA/zhangruolin/miRNA_20220208/com_database/com_miRactDB/origin_miRNA")
        res="/home/wangyiqi/wyq/otherRNA/zhangruolin/miRNA_20220208/com_database/com_miRactDB/com_res_host"
        g=""
        for target_item in target:
                gene=target_item.split( )[0]
                g=g+gene+"|"
        strings="grep -E '"+g[:-1]+"' /home/wangyiqi/wyq/otherRNA/zhangruolin/miRNA_20220208/database/miRactDB/host_miR_gene.txt > "+res
        f = os.popen(strings)
        data = f.readline()
        f.close()
        print(data)
#com_miRactDB()
def com_miRcode():
        target=open("/home/wangyiqi/wyq/otherRNA/zhangruolin/miRNA_20220208/com_database/com_miRcode/origin_miRNA")
        res="/home/wangyiqi/wyq/otherRNA/zhangruolin/miRNA_20220208/com_database/com_miRcode/com_res"
        g=""
        for target_item in target:
                gene=target_item.split( )[0]
                g=g+gene+"|"
        strings="grep -E '"+g[:-1]+"' /home/wangyiqi/wyq/otherRNA/zhangruolin/miRNA_20220208/database/miRcode/mircode_highconsfamilies.txt > "+res
        f = os.popen(strings)
        data = f.readline()
        f.close()
        print(data)
#com_miRcode()
def com_mirDB():
        target=open("/home/wangyiqi/wyq/otherRNA/zhangruolin/miRNA_20220208/com_database/com_mirDB/origin_miRNA")
        res="/home/wangyiqi/wyq/otherRNA/zhangruolin/miRNA_20220208/com_database/com_mirDB/com_res"
        g=""
        for target_item in target:
                gene=target_item.split( )[0]
                g=g+gene+"|"
        strings="grep -E '"+g[:-1]+"' /home/wangyiqi/wyq/otherRNA/zhangruolin/miRNA_20220208/database/mirDB/miRDB_convert.txt > "+res
        f = os.popen(strings)
        data = f.readline()
        f.close()
        print(data)
#com_mirDB()
def com_miRwalk():
        target=open("/home/wangyiqi/wyq/otherRNA/zhangruolin/miRNA_20220208/com_database/com_miRwalk/origin_miRNA")
        res="/home/wangyiqi/wyq/otherRNA/zhangruolin/miRNA_20220208/com_database/com_miRwalk/com_res_CDS"
        g=""
        for target_item in target:
                gene=target_item.split( )[0]
                g=g+gene+"|"
        strings="grep -E '"+g[:-1]+"' /home/wangyiqi/wyq/otherRNA/zhangruolin/miRNA_20220208/database/miRwalk/hsa_miRWalk_CDS.txt > "+res
        f = os.popen(strings)
        data = f.readline()
        f.close()
        print(data)
#com_miRwalk()
mi_ori=csv.reader(open("/home/wangyiqi/wyq/otherRNA/zhangruolin/miRNA_20220208/miRNA.csv"))
mi_dict={}
for mi_li in mi_ori:
	k=mi_li[0]
	v=mi_li[2]
	if k not in mi_dict.keys():
		mi_dict[k]=v
def mirDB_pairs():
	f=open("/home/wangyiqi/wyq/otherRNA/zhangruolin/miRNA_20220208/com_database/com_mirDB/com_res")
	o=open("/home/wangyiqi/wyq/otherRNA/zhangruolin/miRNA_20220208/database_intersection/mirDB","w")
	for f_item in f:
		dd=[]
		fl=f_item.split('" "')
		d1=fl[1]
		d2=fl[4]
		d3=d2.split( )[0].split('"')[0]
		if d3 not in mi_dict.keys():
			print(d3)
			continue
		o.write(mi_dict[d3]+","+d1+"\n")
#mirDB_pairs()
def intersect_pairs():
	ENCORI=open("/home/wangyiqi/wyq/otherRNA/zhangruolin/miRNA_20220208/database_intersection/ENCORI")
	ENCORI_list=[]
	for ENCORI_item in ENCORI:
		ENCORI_list.append(ENCORI_item.split( )[0])
	miRactDB_ccle=open("/home/wangyiqi/wyq/otherRNA/zhangruolin/miRNA_20220208/database_intersection/miRactDB_ccle")
	miRactDB_ccle_list=[]
	for miRactDB_ccle_item in miRactDB_ccle:
		miRactDB_ccle_list.append(miRactDB_ccle_item.split( )[0])
	miRactDB_gtex=open("/home/wangyiqi/wyq/otherRNA/zhangruolin/miRNA_20220208/database_intersection/miRactDB_gtex")
	miRactDB_gtex_list=[]
	for miRactDB_gtex_item in miRactDB_gtex:
		miRactDB_gtex_list.append(miRactDB_gtex_item.split( )[0])
	miRactDB_tcga_n=open("/home/wangyiqi/wyq/otherRNA/zhangruolin/miRNA_20220208/database_intersection/miRactDB_tcga_n")
	miRactDB_tcga_n_list=[]
	for miRactDB_tcga_n_item in miRactDB_tcga_n:
		miRactDB_tcga_n_list.append(miRactDB_tcga_n_item.split( )[0])
	miRactDB_tcga_t=open("/home/wangyiqi/wyq/otherRNA/zhangruolin/miRNA_20220208/database_intersection/miRactDB_tcga_t")
	miRactDB_tcga_t_list=[]
	for miRactDB_tcga_t_item in miRactDB_tcga_t:
		miRactDB_tcga_t_list.append(miRactDB_tcga_t_item.split( )[0])
	mirDB=open("/home/wangyiqi/wyq/otherRNA/zhangruolin/miRNA_20220208/database_intersection/mirDB")
	mirDB_list=[]
	for mirDB_item in mirDB:
		mirDB_list.append(mirDB_item.split( )[0])
	miRwalk_3UTR=open("/home/wangyiqi/wyq/otherRNA/zhangruolin/miRNA_20220208/database_intersection/miRwalk_3UTR")
	miRwalk_3UTR_list=[]
	for miRwalk_3UTR_item in miRwalk_3UTR:
		miRwalk_3UTR_list.append(miRwalk_3UTR_item.split( )[0])
	miRwalk_5UTR=open("/home/wangyiqi/wyq/otherRNA/zhangruolin/miRNA_20220208/database_intersection/miRwalk_5UTR")
	miRwalk_5UTR_list=[]
	for miRwalk_5UTR_item in miRwalk_5UTR:
		miRwalk_5UTR_list.append(miRwalk_5UTR_item.split( )[0])
	miRwalk_CDS=open("/home/wangyiqi/wyq/otherRNA/zhangruolin/miRNA_20220208/database_intersection/miRwalk_CDS")
	miRwalk_CDS_list=[]
	for miRwalk_CDS_item in miRwalk_CDS:
		miRwalk_CDS_list.append(miRwalk_CDS_item.split( )[0])
	ENCORI_miRactDB_ccle=set(ENCORI_list)&set(miRactDB_ccle_list)
	print(ENCORI_miRactDB_ccle)
	ENCORI_miRactDB_gtex=set(ENCORI_list)&set(miRactDB_gtex_list)
	print(ENCORI_miRactDB_gtex)
	ENCORI_miRactDB_tcga_n=set(ENCORI_list)&set(miRactDB_tcga_n_list)
	print(ENCORI_miRactDB_tcga_n)
	ENCORI_miRactDB_tcga_t=set(ENCORI_list)&set(miRactDB_tcga_t_list)
	print(ENCORI_miRactDB_tcga_t)
	ENCORI_mirDB=set(ENCORI_list)&set(mirDB_list)
	print(ENCORI_mirDB)
	ENCORI_miRwalk_3UTR_file=open("/home/wangyiqi/wyq/otherRNA/zhangruolin/miRNA_20220208/database_intersection/intersect/ENCORI-miRwalk_3UTR","w")
	ENCORI_miRwalk_3UTR=set(ENCORI_list)&set(miRwalk_3UTR_list)
	for ENCORI_miRwalk_3UTR_item in ENCORI_miRwalk_3UTR:
		ENCORI_miRwalk_3UTR_file.write(ENCORI_miRwalk_3UTR_item+"\n")
	ENCORI_miRwalk_3UTR_file.close()
	ENCORI_miRwalk_5UTR_file=open("/home/wangyiqi/wyq/otherRNA/zhangruolin/miRNA_20220208/database_intersection/intersect/ENCORI-miRwalk_5UTR","w")
	ENCORI_miRwalk_5UTR=set(ENCORI_list)&set(miRwalk_5UTR_list)
	for ENCORI_miRwalk_5UTR_item in ENCORI_miRwalk_5UTR:
		ENCORI_miRwalk_5UTR_file.write(ENCORI_miRwalk_5UTR_item+"\n")
	ENCORI_miRwalk_5UTR_file.close()
	ENCORI_miRwalk_CDS_file=open("/home/wangyiqi/wyq/otherRNA/zhangruolin/miRNA_20220208/database_intersection/intersect/ENCORI-miRwalk_CDS","w")
	ENCORI_miRwalk_CDS=set(ENCORI_list)&set(miRwalk_CDS_list)
	for ENCORI_miRwalk_CDS_item in ENCORI_miRwalk_CDS:
		ENCORI_miRwalk_CDS_file.write(ENCORI_miRwalk_CDS_item+"\n")
	ENCORI_miRwalk_CDS_file.close()
	mirDB_miRactDB_ccle_file=open("/home/wangyiqi/wyq/otherRNA/zhangruolin/miRNA_20220208/database_intersection/intersect/mirDB-miRactDB_ccle","w")
	mirDB_miRactDB_ccle=set(mirDB_list)&set(miRactDB_ccle_list)
	for mirDB_miRactDB_ccle_item in mirDB_miRactDB_ccle:
		mirDB_miRactDB_ccle_file.write(mirDB_miRactDB_ccle_item+"\n")
	mirDB_miRactDB_ccle_file.close()
	mirDB_miRactDB_gtex_file=open("/home/wangyiqi/wyq/otherRNA/zhangruolin/miRNA_20220208/database_intersection/intersect/mirDB-miRactDB_gtex","w")
	mirDB_miRactDB_gtex=set(mirDB_list)&set(miRactDB_gtex_list)
	for mirDB_miRactDB_gtex_item in mirDB_miRactDB_gtex:
		mirDB_miRactDB_gtex_file.write(mirDB_miRactDB_gtex_item+"\n")
	mirDB_miRactDB_gtex_file.close()
	mirDB_miRactDB_tcga_n_file=open("/home/wangyiqi/wyq/otherRNA/zhangruolin/miRNA_20220208/database_intersection/intersect/mirDB-miRactDB_tcga_n","w")
	mirDB_miRactDB_tcga_n=set(mirDB_list)&set(miRactDB_tcga_n_list)
	for mirDB_miRactDB_tcga_n_item in mirDB_miRactDB_tcga_n:
		mirDB_miRactDB_tcga_n_file.write(mirDB_miRactDB_tcga_n_item+"\n")
	mirDB_miRactDB_tcga_n_file.close()
	mirDB_miRactDB_tcga_t_file=open("/home/wangyiqi/wyq/otherRNA/zhangruolin/miRNA_20220208/database_intersection/intersect/mirDB-miRactDB_tcga_t","w")
	mirDB_miRactDB_tcga_t=set(mirDB_list)&set(miRactDB_tcga_t_list)
	for mirDB_miRactDB_tcga_t_item in mirDB_miRactDB_tcga_t:
		mirDB_miRactDB_tcga_t_file.write(mirDB_miRactDB_tcga_t_item+"\n")
	mirDB_miRactDB_tcga_t_file.close()
#intersect_pairs()
def get_miRNA_list(filepath):
	l=[]
	f=open(filepath)
	for f_item in f:
		l.append(f_item.split( )[0])
	return l
def intersect_target_miRNA():
	BDNF_miRNA=set(get_miRNA_list("/home/wangyiqi/wyq/otherRNA/zhangruolin/miRNA_20220208/database_intersection/intersect/genes/BDNF_miRNA"))
	DPYSL2_miRNA=set(get_miRNA_list("/home/wangyiqi/wyq/otherRNA/zhangruolin/miRNA_20220208/database_intersection/intersect/genes/DPYSL2_miRNA"))
	GFAP_miRNA=set(get_miRNA_list("/home/wangyiqi/wyq/otherRNA/zhangruolin/miRNA_20220208/database_intersection/intersect/genes/GFAP_miRNA"))
	HES1_miRNA=set(get_miRNA_list("/home/wangyiqi/wyq/otherRNA/zhangruolin/miRNA_20220208/database_intersection/intersect/genes/HES1_miRNA"))
	RNF220_miRNA=set(get_miRNA_list("/home/wangyiqi/wyq/otherRNA/zhangruolin/miRNA_20220208/database_intersection/intersect/genes/RNF220_miRNA"))
	TSC1_miRNA=set(get_miRNA_list("/home/wangyiqi/wyq/otherRNA/zhangruolin/miRNA_20220208/database_intersection/intersect/genes/TSC1_miRNA"))
	ZC4H2_miRNA=set(get_miRNA_list("/home/wangyiqi/wyq/otherRNA/zhangruolin/miRNA_20220208/database_intersection/intersect/genes/ZC4H2_miRNA"))
	#print(ZC4H2_miRNA&TSC1_miRNA&RNF220_miRNA&DPYSL2_miRNA&BDNF_miRNA)
	print(RNF220_miRNA & TSC1_miRNA & ZC4H2_miRNA & BDNF_miRNA)
intersect_target_miRNA()
