# Supplementary material for: NSC-derived exosomes enhance therapeutic effects of NSC transplantation on cerebral ischemia in mice
Source: eLife. 2023 Apr 27;12:e84493. doi: 10.7554/eLife.84493 (PMC10139690; doi:10.7554/eLife.84493)
Supplement: Figure 5—source code 2. [file elife-84493-fig5-code2.zip]

Archive with 1 entries (1 files):
- 26-10-2022-RA-eLife-84493/Source Code File 2.r
