# Supplementary material for: NSC-derived exosomes enhance therapeutic effects of NSC transplantation on cerebral ischemia in mice
Source: eLife. 2023 Apr 27;12:e84493. doi: 10.7554/eLife.84493 (PMC10139690; doi:10.7554/eLife.84493)
Supplement: Figure 5—figure supplement 1—source data 1. [file elife-84493-fig5-figsupp1-data1.zip]

Archive with 27 entries (24 files):
- Figure 5 supplement 1-source data 1/
- Figure 5 supplement 1-source data 1/The original files /
- Figure 5 supplement 1-source data 1/.DS_Store
- __MACOSX/Figure 5 supplement 1-source data 1/._.DS_Store
- Figure 5 supplement 1-source data 1/The labeled files/
- Figure 5 supplement 1-source data 1/Figure 5 supplement 1-source data 1.docx
- __MACOSX/Figure 5 supplement 1-source data 1/._Figure 5 supplement 1-source data 1.docx
- Figure 5 supplement 1-source data 1/The original files /.DS_Store
- __MACOSX/Figure 5 supplement 1-source data 1/The original files /._.DS_Store
- Figure 5 supplement 1-source data 1/The original files /PTPN1.tif
- __MACOSX/Figure 5 supplement 1-source data 1/The original files /._PTPN1.tif
- Figure 5 supplement 1-source data 1/The original files /╬▓-actin.tif
- __MACOSX/Figure 5 supplement 1-source data 1/The original files /._╬▓-actin.tif
- Figure 5 supplement 1-source data 1/The original files /IKK╬▒.tif
- __MACOSX/Figure 5 supplement 1-source data 1/The original files /._IKK╬▒.tif
- Figure 5 supplement 1-source data 1/The original files /STAT3.tif
- __MACOSX/Figure 5 supplement 1-source data 1/The original files /._STAT3.tif
- Figure 5 supplement 1-source data 1/The labeled files/.DS_Store
- __MACOSX/Figure 5 supplement 1-source data 1/The labeled files/._.DS_Store
- Figure 5 supplement 1-source data 1/The labeled files/PTPN1.tif
- __MACOSX/Figure 5 supplement 1-source data 1/The labeled files/._PTPN1.tif
- Figure 5 supplement 1-source data 1/The labeled files/╬▓-actin.tif
- __MACOSX/Figure 5 supplement 1-source data 1/The labeled files/._╬▓-actin.tif
- Figure 5 supplement 1-source data 1/The labeled files/IKK╬▒.tif
- __MACOSX/Figure 5 supplement 1-source data 1/The labeled files/._IKK╬▒.tif
- Figure 5 supplement 1-source data 1/The labeled files/STAT3.tif
- __MACOSX/Figure 5 supplement 1-source data 1/The labeled files/._STAT3.tif
